# Supplementary material for: Genetic basis of the early heading of high-latitude weedy rice
Source: Front Plant Sci. 2022 Dec 5;13:1059197. doi: 10.3389/fpls.2022.1059197 (PMC9760980; doi:10.3389/fpls.2022.1059197)
Supplement: Supplementary file 2 [file DataSheet_2.xlsx]

## Sheet: Supplementary Table S1
Supplementary Table S1. Heading date of accessions in GWAS panel
Sample name	Ecotype	2019hd	2020hd	2021hd
WRs152	Weedy	89	94	92
WRs153	Weedy	84	82	82
WRs155	Weedy	95	83	122
WRs156	Weedy	96	96	96
WRs158	Weedy	72	75	77
WRs162	Weedy	78	77	79
WRs163	Weedy	77	77	79
WRs165	Weedy	78	77	79
WRs166	Weedy	78	77	80
WRs171	Weedy	94	77	80
WRs175	Weedy	92	91	92
WRs192	Weedy	104	98	105
WRs194	Weedy	80	82	84
WRs199	Weedy	78	77	84
WRs202	Weedy	98	97	97
WRs204	Weedy	94	91	90
WRs207	Weedy	72	76	78
WRs210	Weedy	96	95	92
WRs213	Weedy	78	77	79
WRs219	Weedy	93	90	92
WRs220	Weedy	77	77	78
WRs222	Weedy	76	NA	77
WRs223	Weedy	73	77	75
WRs239	Weedy	79	77	79
WRs241	Weedy	NA	NA	94
WRs251	Weedy	94	95	92
WRs260	Weedy	81	90	90
WRs269	Weedy	94	90	95
WRs274	Weedy	93	93	92
WRs275	Weedy	80	82	82
WRs276	Weedy	88	100	105
WRs279	Weedy	77	80	79
Jigeng63	modern	NA	NA	85
Changbai9	modern	83	82	82
Songgeng9	modern	84	83	83
Jigeng56	modern	89	84	80
Ji2843	modern	97	97	86
Jigeng67	modern	91	93	84
Jiyugeng	modern	NA	NA	77
Chaochanyihao	modern	93	93	85
Yangeng23	modern	NA	NA	89
Jigeng62	modern	83	86	82
Jigeng88	modern	92	90	91
Hejiang14hao	modern	78	81	76
Mudanjiang14	modern	NA	NA	NA
Dongnong416	modern	78	78	78
Songgeng6	modern	85	87	79
Longgeng8	modern	77	77	77
Kendao8	modern	81	82	78
Longgeng13	modern	78	78	79
Kongyu131	modern	82	85	84
Kendao12	modern	76	78	76
Songgeng9	modern	101	98	100
Hejiang15hao	modern	96	91	88
Longgeng31	modern	75	79	77
Liaogeng5	modern	97	97	100
Liaogeng10	modern	95	92	82
Hejiang20	modern	75	78	79
Tiegeng4	modern	96	93	92
Liaoyan241	modern	99	97	99
Liaogeng294	modern	102	100	99
Liaogeng326	modern	98	95	94
Shennong265	modern	98	95	94
Liaoxing1	modern	105	95	93
Shendao6	modern	104	100	101
Yanfeng47	modern	100	100	101
Hejiang19	modern	75	77	77
Shengeng4311	modern	NA	NA	NA
Guihuahuang	modern	136	128	131
Shuiyuan300li	modern	110	110	119
Puxuan10	modern	80	81	78
Lindao3hao	modern	132	121	121
Lindao4hao	modern	136	133	92
Shengdao301	modern	132	122	129
Lindao10hao	modern	136	132	139
Lindao11hao	modern	131	122	NA
Lindao13hao	modern	133	NA	123
Shengdao14	modern	128	123	89
Hejiang20hao	modern	75	77	78
Yangguang200	modern	144	122	130
Huageng2	modern	129	128	123
Nangeng23	modern	non-heading	non-heading	non-heading
Nangeng34	modern	139	NA	NA
Wuyugeng2hao	modern	141	NA	NA
Nangeng36	modern	140	131	141
Nangeng35	modern	134	122	132
Liangeng2	modern	140	122	122
Nangeng37	modern	non-heading	non-heading	non-heading
Wuyugeng7	modern	140	134	141
Wuyugeng3hao	modern	non-heading	non-heading	non-heading
Wuyugeng5hao	modern	non-heading	non-heading	non-heading
Nangeng40	modern	non-heading	non-heading	non-heading
Nangeng0212	modern	non-heading	non-heading	non-heading
Nangeng39	modern	non-heading	non-heading	non-heading
Wuyugeng20	modern	non-heading	non-heading	non-heading
Wugeng13	modern	non-heading	non-heading	non-heading
Zhongzuo9936	modern	non-heading	non-heading	non-heading
Huageng3	modern	non-heading	non-heading	non-heading
Dongnong415	modern	81	87	80
Fuhe5	modern	101	95	95
Fuhe66	modern	97	94	95
Liming	modern	100	96	95
Fengjin	modern	96	95	95
Qiuguang	modern	94	102	94
Nongken 40	modern	NA	128	86
Jinnanfeng	modern	133	128	130
Xifeng	modern	98	100	97
jingyin119	modern	134	128	NA
Zhongguo91	modern	140	NA	NA
Nipponbare	modern	non-heading	non-heading	non-heading
Nangeng40	modern	non-heading	non-heading	non-heading
Jingyin127	modern	non-heading	non-heading	non-heading
Ninggen14	modern	92	91	87
Ninggen15	modern	94	95	89
Ninggen16	modern	95	98	91
Ninggen18	modern	93	92	89
Ninggen24	modern	94	92	91
Ninggen25	modern	92	92	88
Ninggen26	modern	94	93	90
Ninggen27	modern	98	96	95
Ninggen28	modern	98	93	90
Ninggen29	modern	84	82	84
Ninggen31	modern	93	90	90
Ninggen32	modern	94	91	88
Ninggen33	modern	89	90	86
Ninggen34	modern	89	87	86
Ninggen35	modern	88	87	83
Ninggen36	modern	98	94	95
Ninggen37	modern	93	90	87
Ninggen41	modern	89	87	87
Ninggen42	modern	89	90	87
Ninggen43	modern	93	92	89
Ninggen45	modern	95	93	89
Ninggen46	modern	97	94	92
Ninggen7	modern	97	95	94
Ninggen9	modern	97	86	91
Yanshou	modern	93	94	90
Bielai	modern	140	107	NA
Polan	modern	74	76	79
Jitaake	modern	76	70	79
Beidalin	modern	76	76	79
Jitaxikali	modern	76	78	76
Muzeng	modern	129	132	77
Shanguang397	modern	77	76	75
Cai	modern	80	82	NA
Caizhibuyi	modern	127	131	137
Bisabi	modern	128	114	102
Xiaokali	modern	94	90	90
Hancui	modern	93	92	92
Suyagongzhu	modern	113	115	121
Tianshang	modern	122	109	123
Tianshangde	modern	99	96	101
Tiantangzhiyasui	modern	105	103	102
Xikalinasu	modern	105	104	105
Huaping	modern	76	77	77
Budong	modern	99	98	101
Nongmide	modern	96	95	94
Nongmi	modern	96	96	96
Fengman	modern	77	76	79
Ajikali	modern	121	124	123
Qiuluoma	modern	121	80	121
Zhaorizhimeng	modern	133	131	139
Ayaximei	modern	75	73	80
Yikexikali	modern	111	95	112
Buyongle	modern	75	73	77
Huojideyoumei	modern	76	74	78
Maqigula	modern	93	92	90
Senlinxiong	modern	140	NA	NA
Youkala	modern	78	82	78
Huanman	modern	77	76	77
Youjixikali	modern	77	77	77
Youmeiyima	modern	100	97	100
Mengxiangdeshui	modern	125	130	136
Mengxiang	modern	118	129	101
Kameimizuhuo	modern	98	95	94
Kaijing2	modern	93	92	89
Kaijing3	modern	96	95	90
aiguog	modern	97	109	90
Kaixuannuo	landrace	133	133	129
Richu	landrace	100	97	95
Zhanjie	landrace	100	95	94
Shantianhua	landrace	110	110	125
Rujianjin	landrace	96	85	94
Yujiakang	landrace	97	97	122
Pingshan	landrace	100	100	96
Jiaping	landrace	110	107	119
Yilang	landrace	110	90	109
Shaomai	landrace	106	125	109
Muheinuo	landrace	124	NA	123
Bashusui	landrace	108	104	123
Duzhou(100383)	landrace	140	115	130
Wan	landrace	98	100	97
Shangzhou	landrace	115	124	123
Tuanzi	landrace	136	133	141
Aiguo(6365)	landrace	111	104	NA
Shenliman	landrace	NA	142	NA
Huoji	landrace	NA	133	138
Sentianzaosheng(7318)	landrace	NA	90	88
Xiongting(7529)	landrace	non-heading	non-heading	non-heading
Shenli	landrace	141	140	137
Heqiaozi	landrace	138	133	NA
Xinshantiansui2	landrace	128	133	138
Mingguwubai	landrace	98	102	101
Tanggan	landrace	126	121	123
Tangfashi	landrace	98	95	96
Gangsui	landrace	121	93	132
Ludaoluyu2	landrace	98	92	96
Jibing	modern	95	122	92
Xinzhou	landrace	95	95	95
Aizhixu	modern	136	131	140
Leidian	landrace	127	131	NA
Baomanshentiandao	landrace	NA	NA	130
Xigan4hao	landrace	140	NA	88
Wumangaiguo	landrace	140	NA	137
Aiguowumang	landrace	100	94	94
Yamatochikara	landrace	141	97	98
Waseaikoku2go	landrace	100	91	89
Xiangchuan44	landrace	non-heading	non-heading	non-heading
Shishoubaimao	landrace	95	109	105
Yinfangzhu(9900)	landrace	126	132	NA
Yishijin	landrace	138	114	121
Daeri	landrace	100	NA	NA
Aoguo5-B	landrace	97	NA	92
Bimahong	landrace	non-heading	non-heading	non-heading
Mangdao	landrace	95	93	99
Tiegengyishiao	landrace	81	79	79
Zijingu	landrace	100	98	97
Aitou	landrace	97	91	91
Shibanzhan	landrace	96	96	92
Aiyou	landrace	NA	100	96
Shennong89366	landrace	NA	96	101
02428IL	landrace	NA	104	123
Lijiangxintuanheigu	landrace	NA	104	101
Mongolia	landrace	NA	102	96
Hongza	landrace	NA	97	95
Heibiao	landrace	NA	98	85
Sansuijin	landrace	NA	116	128
Zaoshengbai	landrace	NA	90	NA
Tieganwu	landrace	non-heading	non-heading	non-heading
Guangkexiangnuo	landrace	non-heading	non-heading	non-heading
Gaoyangdiandao dahongmang	landrace	NA	104	105
Dandongludao	landrace	NA	90	88
Laoguangtou83	landrace	NA	90	89
Muxiqiu	landrace	NA	110	120
Yizhixiang	landrace	NA	122	NA
Bawangbian1	landrace	NA	109	106
Muguanuo	landrace	NA	107	109
Hongkezhenuo	landrace	NA	NA	NA
Yangkenuo	landrace	NA	133	138
Maguzi	landrace	NA	115	138
Laohongdao	landrace	NA	113	122
Zimangfeie	landrace	non-heading	non-heading	non-heading
Lengshuinuo	landrace	non-heading	non-heading	non-heading
Yelicanghua	landrace	NA	NA	137
Baigedao	landrace	NA	NA	137
Taidongludao	landrace	NA	NA	101
Hongmisandan	landrace	non-heading	non-heading	non-heading
Longhuamaohu	landrace	NA	NA	81
Cunsanli	landrace	NA	NA	98
Chikenuo	landrace	NA	NA	131
Wuzidui	landrace	NA	97	96
Cungunuo	landrace	NA	NA	108
Guantuibaihe1	landrace	non-heading	non-heading	non-heading
Heimangdao	landrace	NA	71	NA
Haobayong1	landrace	NA	133	142
Banjiemang2	landrace	NA	114	130
Xingguo	landrace	NA	80	80
SN15256	modern	non-heading	non-heading	non-heading
Beigeng2	modern	non-heading	non-heading	non-heading
Beigeng3	modern	non-heading	non-heading	non-heading
Daohuaxiang2	modern	non-heading	non-heading	non-heading
Longdao18	modern	non-heading	non-heading	non-heading
Tongxi933	modern	non-heading	non-heading	non-heading
Note:non-heading means that the accessions can not heading normally in Shenyang area
NA means the plant material was lost

## Sheet: Supplementary Table S2
Supplementary Table S2. Phenotype of heading date of recombinant inbred lines and parents
Line Name	2022 Heading date (day)
SN265	102
04-6	91
PC1	89
PC2	102
PC3	94
PC4	93
PC5	96
PC6	89
PC7	117
PC8	105
PC9	96
PC10	108
PC11	82
PC12	95
PC13	94
PC14	89
PC15	98
PC16	105
PC17	88
PC19	89
PC20	91
PC21	96
PC22	97
PC23	96
PC24	97
PC25	95
PC26	99
PC27	90
PC28	89
PC29	95
PC30	89
PC32	95
PC33	96
PC34	89
PC35	95
PC36	93
PC37	94
PC38	92
PC39	97
PC40	97
PC41	93
PC42	97
PC43	89
PC44	104
PC45	108
PC46	91
PC47	92
PC48	non-heading
PC49	78
PC50	96
PC51	89
PC52	96
PC53	non-heading
PC54	91
PC55	108
PC56	91
PC57	99
PC58	96
PC59	95
PC60	108
PC61	91
PC62	87
PC63	91
PC64	96
PC65	84
PC66	83
PC67	108
PC68	95
PC69	86
PC70	89
PC71	84
PC72	95
PC74	95
PC75	92
PC76	88
PC77	92
PC78	96
PC79	95
PC80	92
PC81	92
PC82	95
PC83	96
PC84	100
PC85	101
PC86	90
PC87	95
PC88	90
PC89	90
PC90	96
PC91	94
PC92	92
PC93	89
PC94	89
PC95	94
PC96	96
PC97	98
PC99	87
PC100	98
PC101	91
PC102	74
PC103	90
PC104	90
PC105	94
PC106	95
PC107	100
PC108	95
PC109	98
PC110	98
PC111	98
PC112	97
PC113	93
PC114	91
PC115	95
PC116	96
PC117	97
PC118	98
PC119	94
PC120	95
PC121	96
PC122	95
PC123	93
PC124	94
PC125	93
PC126	96
PC127	97
PC128	89
PC129	92
PC130	89
PC131	86
PC132	94
PC133	85
PC134	123
PC135	100
PC136	92
PC137	100
PC138	96
PC139	95
PC140	89
PC141	84
PC142	86
PC143	94
PC144	89
PC145	89
PC146	94
PC147	89
PC148	100
PC149	122
PC152	97
PC153	94
PC154	95
PC155	93
PC156	96
PC157	94
PC158	96
PC159	98
PC160	94
PC161	95
PC162	116
PC163	98
PC164	116
PC165	92
PC166	97
PC167	91
PC168	93
PC169	95
PC170	90
PC171	98

## Sheet: Supplementary Table S3
Supplementary Table S3 | Bin markers of QTL Mapping
Binname	Chr	Genetic distance (cM)
S01_17263	1	0
S01_165099	1	0.3115
S01_455044	1	1.6188
S01_561420	1	2.2598
S01_534357	1	2.5733
S01_739339	1	3.8637
S01_671536	1	4.1772
S01_974407	1	4.1772
S01_1121740	1	5.1357
S01_1124636	1	6.0881
S01_1151085	1	7.0405
S01_1175528	1	7.6694
S01_1508107	1	9.6305
S01_1541551	1	10.2594
S01_1551452	1	11.5415
S01_1601850	1	11.8531
S01_1662114	1	12.8055
S01_1698327	1	13.7579
S01_1762190	1	14.3868
S01_1774179	1	15.0158
S01_1955362	1	15.9742
S01_1983585	1	16.2877
S01_2100342	1	16.6012
S01_2103997	1	16.9147
S01_2143878	1	16.9147
S01_2201915	1	17.2262
S01_2213679	1	17.5378
S01_2212517	1	17.8493
S01_2202332	1	18.1608
S01_2145341	1	18.4723
S01_2137478	1	19.1013
S01_2242825	1	19.7342
S01_2246745	1	20.0477
S01_2231741	1	20.0477
S01_2265210	1	20.3612
S01_2260593	1	20.6746
S01_2326348	1	20.9881
S01_2324387	1	21.2996
S01_2309200	1	21.2996
S01_2373770	1	21.6112
S01_2381475	1	21.9227
S01_2569864	1	22.2342
S01_2592437	1	22.5458
S01_2728121	1	22.5458
S01_3059345	1	22.8573
S01_2767475	1	23.4862
S01_2767592	1	23.7977
S01_3082668	1	24.1093
S01_3672311	1	26.7766
S01_3736233	1	27.4055
S01_4023292	1	31.2136
S01_4062387	1	31.8465
S01_4380691	1	33.4648
S01_4443646	1	33.7744
S01_4592622	1	34.4033
S01_4831605	1	35.6937
S01_4768480	1	35.6937
S01_4751128	1	36.0072
S01_4930578	1	36.0072
S01_4754571	1	36.3226
S01_5032479	1	36.9596
S01_5086546	1	37.6006
S01_5171950	1	38.2295
S01_5125630	1	38.2295
S01_5272857	1	39.2005
S01_5355656	1	39.8374
S01_5383941	1	40.1529
S01_5423439	1	41.1238
S01_5438053	1	41.4412
S01_5555377	1	41.7587
S01_5587441	1	42.0762
S01_5632171	1	42.3936
S01_5664525	1	42.7111
S01_5665747	1	42.7111
S01_5724742	1	42.7111
S01_5827486	1	43.3563
S01_5868529	1	43.6757
S01_5963065	1	43.9932
S01_5934171	1	43.9932
S01_6045628	1	44.3127
S01_6129480	1	45.2836
S01_6322643	1	45.9246
S01_6249553	1	46.2421
S01_6654275	1	48.6154
S01_6774407	1	50.6291
S01_7012363	1	51.945
S01_7062237	1	54.3183
S01_7797897	1	63.5074
S01_8109601	1	64.8062
S01_8291003	1	68.2559
S01_8985984	1	70.9592
S01_9458058	1	74.4328
S01_9551599	1	74.7503
S01_10747508	1	84.5375
S01_10810583	1	84.855
S01_11176502	1	86.8552
S01_11654916	1	87.8199
S01_11704491	1	88.1374
S01_11840471	1	90.1511
S01_11955442	1	90.4685
S01_12075708	1	90.786
S01_11802821	1	91.7632
S01_12160560	1	92.4084
S01_12766360	1	97.105
S01_12905468	1	98.4208
S01_13197035	1	98.7403
S01_13553749	1	99.0619
S01_13846831	1	100.046
S01_14595279	1	103.934
S01_14640237	1	104.252
S01_14742457	1	104.569
S01_16157103	1	105.21
S01_18105754	1	105.847
S01_19575867	1	108.205
S01_20172136	1	108.846
S01_20545201	1	112.272
S01_21667662	1	113.89
S01_21737543	1	114.201
S01_21841098	1	114.83
S01_21857347	1	115.459
S01_21973668	1	116.412
S01_22343800	1	117.694
S01_22564067	1	119.655
S01_22408431	1	119.655
S01_22734177	1	121.966
S01_22855749	1	122.277
S01_22964559	1	122.91
S01_22768948	1	123.222
S01_22974436	1	124.84
S01_22990808	1	125.792
S01_23029823	1	126.751
S01_23651005	1	130.949
S01_23704521	1	132.239
S01_23736594	1	132.868
S01_23789080	1	133.18
S01_23842317	1	133.491
S01_23909499	1	133.803
S01_23974423	1	134.116
S01_23984736	1	134.432
S01_24019944	1	134.747
S01_24056191	1	135.063
S01_24237869	1	136.027
S01_24366725	1	136.986
S01_24352114	1	136.986
S01_24403902	1	137.297
S01_24412357	1	137.297
S01_24628395	1	138.588
S01_24576786	1	138.903
S01_24675276	1	139.432
S01_24759838	1	141.072
S01_24816864	1	141.385
S01_24876679	1	142.018
S01_24940581	1	142.018
S01_25009847	1	142.977
S01_25045683	1	144.259
S01_25128069	1	144.888
S01_25099641	1	145.201
S01_25135444	1	145.515
S01_25190512	1	145.828
S01_25229133	1	146.142
S01_25250501	1	146.455
S01_25372223	1	146.455
S01_25258300	1	146.771
S01_25293721	1	147.404
S01_25590336	1	147.715
S01_25721855	1	148.348
S01_26067838	1	149.647
S01_26252453	1	150.284
S01_26390786	1	151.255
S01_26687418	1	151.57
S01_26560920	1	152.869
S01_26480090	1	153.184
S01_27274523	1	154.835
S01_27498148	1	155.471
S01_27509237	1	155.787
S01_27709186	1	157.427
S01_27702733	1	157.74
S01_27814025	1	159.039
S01_27780978	1	159.68
S01_27816851	1	159.68
S01_27956360	1	160.987
S01_28052676	1	161.304
S01_28091923	1	161.622
S01_28117617	1	161.939
S01_28144645	1	161.939
S01_28192967	1	163.94
S01_28188585	1	163.94
S01_28411584	1	164.573
S01_28553103	1	165.206
S01_28607327	1	165.519
S01_28802366	1	166.152
S01_28764927	1	166.465
S01_28883406	1	166.779
S01_28936748	1	167.094
S01_28939901	1	167.41
S01_29045109	1	168.387
S01_29717580	1	170.76
S01_30019984	1	171.719
S01_30122068	1	172.348
S01_30755848	1	174.658
S01_31409968	1	175.957
S01_31284346	1	176.271
S01_31815933	1	177.569
S01_31896769	1	178.534
S01_32026451	1	179.171
S01_32171300	1	179.488
S01_32130527	1	179.806
S01_32287716	1	180.121
S01_32309280	1	181.75
S01_32301608	1	182.064
S01_32317971	1	182.377
S01_32315904	1	182.691
S01_32341254	1	183.323
S01_32486856	1	183.637
S01_32369682	1	183.952
S01_32517147	1	184.268
S01_32604841	1	184.583
S01_32765193	1	185.216
S01_33186903	1	185.849
S01_33195362	1	186.165
S01_33453244	1	186.806
S01_33389825	1	187.123
S01_33630310	1	187.439
S01_33693297	1	187.756
S01_33816033	1	188.074
S01_33884657	1	188.391
S01_34036185	1	188.707
S01_34424130	1	189.022
S01_34612009	1	190.312
S01_34539333	1	191.265
S01_34589286	1	191.578
S01_34641077	1	192.537
S01_34670870	1	193.827
S01_34711925	1	194.46
S01_34873051	1	195.093
S01_34703898	1	195.406
S01_35254279	1	197.035
S01_35416383	1	197.349
S01_35485533	1	197.66
S01_35332917	1	197.972
S01_35598251	1	198.93
S01_35604799	1	199.244
S01_35766042	1	200.534
S01_36306832	1	203.586
S01_36355847	1	203.897
S01_36409444	1	204.209
S01_36461792	1	204.52
S01_37046661	1	204.834
S01_37315743	1	206.463
S01_38024269	1	209.556
S01_38055953	1	210.528
S01_38188498	1	210.845
S01_38198662	1	211.162
S01_38383748	1	211.808
S01_38645816	1	212.127
S01_38791864	1	214.127
S01_39058683	1	215.092
S01_39256874	1	217.079
S01_39645572	1	218.378
S01_39789908	1	220.017
S01_39812619	1	220.331
S01_39981819	1	220.644
S01_40236563	1	222.273
S01_40286603	1	222.587
S01_40471793	1	225.638
S01_40488152	1	225.952
S01_40631514	1	227.242
S01_40646502	1	227.556
S01_40801797	1	229.53
S01_40815528	1	229.843
S01_41173465	1	232.185
S01_41734933	1	236.781
S01_41746076	1	237.095
S01_41973800	1	239.421
S01_42040987	1	241.05
S01_42200081	1	242.008
S01_42294220	1	242.645
S01_42640214	1	245.349
S01_42964608	1	248.421
S01_43096467	1	249.386
S01_43155219	1	250.023
S01_43165158	1	250.34
S01_43109286	1	250.658
S01_42982092	1	250.975
S01_42925046	1	251.293
S01_42917950	1	252.263
S01_42870274	1	252.579
S02_133676	2	0
S02_857371	2	3.4979
S02_891366	2	4.1431
S02_972395	2	5.4504
S02_1100248	2	7.4506
S02_1464369	2	9.4376
S02_1389486	2	10.0706
S02_1614380	2	12.0445
S02_1734488	2	12.6774
S02_1744749	2	12.6774
S02_2027122	2	13.9678
S02_2213986	2	16.2938
S02_2672932	2	17.2462
S02_2836008	2	18.1926
S02_3209409	2	18.5022
S02_3218538	2	18.5022
S02_3382073	2	18.8118
S02_3463117	2	18.8118
S02_3481572	2	19.4368
S02_3521130	2	20.0619
S02_3532375	2	21.0083
S02_3543644	2	21.0083
S02_3583204	2	22.2822
S02_3594053	2	22.9072
S02_3676397	2	23.8536
S02_3873816	2	24.8
S02_3855203	2	25.425
S02_3847408	2	25.7346
S02_3874056	2	26.0442
S02_4104832	2	27.3182
S02_4395330	2	31.4873
S02_4748523	2	34.5185
S02_4775938	2	35.1474
S02_5114736	2	36.4462
S02_5475057	2	37.745
S02_5190654	2	38.0604
S02_5807209	2	43.6012
S02_5804327	2	43.9206
S02_5942481	2	45.9617
S02_5929788	2	46.2792
S02_6068277	2	46.5967
S02_6184311	2	47.5613
S02_6111336	2	47.8768
S02_6302882	2	49.1756
S02_6329980	2	49.489
S02_6396551	2	49.8025
S02_6510093	2	50.118
S02_6650190	2	50.7549
S02_6722890	2	51.0704
S02_6684232	2	51.7073
S02_6766179	2	52.672
S02_7222205	2	54.3008
S02_7096652	2	54.9297
S02_7300149	2	55.5587
S02_7334294	2	55.8702
S02_7384593	2	57.1523
S02_7440379	2	58.7602
S02_7469667	2	59.3852
S02_7492658	2	60.0102
S02_7675861	2	60.3198
S02_7600174	2	60.6294
S02_7795060	2	61.2544
S02_7891418	2	61.564
S02_7848833	2	61.8736
S02_7977785	2	62.1832
S02_7944584	2	62.4928
S02_8132523	2	63.4392
S02_8009453	2	63.7507
S02_8096450	2	64.0622
S02_8159936	2	64.3738
S02_8207056	2	64.6834
S02_8277806	2	64.9949
S02_8284911	2	65.6238
S02_8291603	2	66.2528
S02_8396720	2	66.5643
S02_8463456	2	66.8758
S02_8491160	2	67.8282
S02_8536724	2	68.7806
S02_8541263	2	69.0902
S02_8585862	2	69.7152
S02_8780143	2	70.3442
S02_8782199	2	70.6557
S02_8939459	2	70.9672
S02_8901124	2	70.9672
S02_8880996	2	71.2807
S02_8906496	2	71.9136
S02_9016981	2	72.5465
S02_9153950	2	72.8581
S02_9460771	2	72.8581
S02_9501012	2	73.487
S02_9900079	2	74.1159
S02_9872919	2	74.4255
S02_10198395	2	74.7371
S02_9837566	2	75.366
S02_10192846	2	75.6756
S02_10784018	2	81.0188
S02_10821588	2	81.3284
S02_10815424	2	81.638
S02_11374955	2	81.9476
S02_11102507	2	82.2572
S02_11468022	2	82.5668
S02_11529170	2	82.8764
S02_11596022	2	83.5053
S02_11572525	2	84.1342
S02_11579446	2	84.7632
S02_11842905	2	85.0747
S02_12357956	2	85.7036
S02_12145834	2	86.3326
S02_12232771	2	86.646
S02_13005860	2	86.9595
S02_15525355	2	87.2711
S02_16039888	2	87.5826
S02_16277538	2	88.535
S02_16502679	2	88.8465
S02_16320398	2	89.16
S02_16701231	2	90.1185
S02_17220501	2	90.43
S02_17457400	2	91.059
S02_16626739	2	91.6879
S02_17548609	2	92.9783
S02_17277943	2	93.9368
S02_17596309	2	94.2503
S02_17837770	2	94.5638
S02_18006819	2	95.5222
S02_18086742	2	95.8338
S02_18098050	2	96.1453
S02_18509632	2	96.7782
S02_18348310	2	97.4152
S02_18368364	2	98.0481
S02_18657344	2	98.677
S02_18779255	2	101.003
S02_18867725	2	101.317
S02_18833990	2	101.945
S02_19313549	2	105.395
S02_19202023	2	107.035
S02_19189812	2	107.344
S02_19210991	2	107.654
S02_19206321	2	107.654
S02_19204280	2	108.606
S02_19225301	2	109.235
S02_19290945	2	109.547
S02_19465483	2	110.829
S02_19577976	2	111.781
S02_19640254	2	112.734
S02_19718556	2	114.341
S02_19837982	2	114.655
S02_19885960	2	114.968
S02_19960545	2	117.294
S02_19963571	2	117.608
S02_19970432	2	117.608
S02_20065798	2	118.566
S02_20074248	2	119.849
S02_20176561	2	120.801
S02_20273312	2	122.419
S02_20302120	2	123.048
S02_20530544	2	124.007
S02_20575016	2	124.32
S02_20624164	2	124.632
S02_20706464	2	124.941
S02_20882634	2	125.566
S02_20943966	2	125.876
S02_20946677	2	126.185
S02_20985052	2	126.81
S02_21053769	2	127.12
S02_21566970	2	131.653
S02_21659039	2	132.282
S02_21841612	2	133.564
S02_22257173	2	137.372
S02_22450008	2	137.687
S02_22405474	2	137.687
S02_22305792	2	138.001
S02_22394012	2	138.314
S02_22289365	2	138.628
S02_22514743	2	140.602
S02_22505259	2	140.915
S02_22533278	2	141.229
S02_22569917	2	142.519
S02_22588139	2	143.484
S02_22655217	2	144.121
S02_22810300	2	144.434
S02_22914523	2	144.748
S02_23032177	2	145.706
S02_23141051	2	147.335
S02_23723307	2	150.02
S02_23990341	2	150.02
S02_23783172	2	150.02
S02_23878161	2	150.336
S02_23771255	2	150.336
S02_24114834	2	150.651
S02_24133702	2	150.651
S02_24129513	2	150.964
S02_24148592	2	151.597
S02_24222540	2	151.911
S02_24223648	2	152.869
S02_24229224	2	152.869
S02_24242852	2	153.185
S02_24554706	2	153.818
S02_24277156	2	154.131
S02_24269989	2	154.131
S02_24276573	2	154.131
S02_24823128	2	154.764
S02_24570248	2	155.078
S02_24674428	2	155.078
S02_24686272	2	155.078
S02_24833099	2	155.389
S02_24836018	2	155.389
S02_24940523	2	155.703
S02_25117170	2	156.016
S02_25160505	2	156.649
S02_25192099	2	156.649
S02_25199462	2	156.961
S02_25317910	2	157.272
S02_25325781	2	157.272
S02_25748862	2	158.225
S02_25781041	2	158.853
S02_25769860	2	159.165
S02_26300202	2	161.85
S02_26397040	2	161.85
S02_26507964	2	162.483
S02_26620079	2	163.112
S02_26805011	2	164.403
S02_27089280	2	165.039
S02_27097614	2	165.353
S02_27314094	2	165.99
S02_27339357	2	166.627
S02_27391465	2	166.942
S02_27414753	2	167.256
S02_27468007	2	168.554
S02_27561711	2	168.868
S02_27696835	2	169.826
S02_27924870	2	170.459
S02_27905665	2	170.773
S02_27938675	2	171.086
S02_27955669	2	171.398
S02_27988676	2	171.709
S02_28153220	2	172.338
S02_28181279	2	172.963
S02_28244595	2	173.91
S02_28472158	2	174.219
S02_28483430	2	174.529
S02_28558589	2	174.529
S02_28614757	2	174.84
S02_28850680	2	175.469
S02_29442296	2	176.102
S02_29300008	2	177.061
S02_29370785	2	177.69
S02_29407673	2	178.323
S02_29767160	2	179.952
S02_29780214	2	180.265
S02_29736158	2	180.265
S02_29717756	2	180.578
S02_30499110	2	182.952
S02_30365474	2	184.276
S02_30687625	2	186.65
S02_30834096	2	186.967
S02_30815946	2	186.967
S02_30964962	2	187.283
S02_31203132	2	187.919
S02_31269371	2	188.235
S02_31425313	2	188.872
S02_31533726	2	189.837
S02_32006072	2	191.135
S02_31900850	2	191.135
S02_32293144	2	191.772
S02_32294246	2	191.772
S02_32448347	2	194.114
S02_32599323	2	194.751
S02_32613137	2	195.064
S02_32704465	2	196.029
S02_33218449	2	199.479
S02_33090180	2	199.792
S02_33442208	2	201.421
S02_33476019	2	202.054
S02_33620621	2	202.367
S02_33829310	2	202.683
S02_33912404	2	203.641
S02_33940856	2	203.955
S02_33897998	2	204.588
S02_33941482	2	204.901
S02_33990957	2	205.534
S02_34165533	2	206.167
S02_34634716	2	212.495
S02_34609951	2	212.81
S02_34692323	2	213.447
S02_34681316	2	213.763
S02_35089605	2	214.721
S02_35145470	2	216.012
S02_35184662	2	216.325
S02_34867369	2	218.651
S02_34784820	2	218.965
S03_602292	3	0
S03_504885	3	1.9739
S03_621127	3	4.6592
S03_951700	3	4.9707
S03_1090819	3	5.6036
S03_998568	3	6.5621
S03_1245463	3	7.8525
S03_1503483	3	9.1597
S03_1561296	3	9.8008
S03_1973871	3	11.4511
S03_1878844	3	11.7706
S03_1827167	3	12.4158
S03_2004881	3	13.0568
S03_2173253	3	13.6978
S03_2609343	3	15.6981
S03_3205182	3	17.6984
S03_3565195	3	20.0244
S03_3799201	3	20.6573
S03_3738942	3	20.9708
S03_4007709	3	23.656
S03_4133596	3	23.656
S03_4427241	3	26.3412
S03_4437373	3	26.6547
S03_4632823	3	27.9451
S03_4970583	3	28.916
S03_5008708	3	29.2314
S03_4788297	3	29.8684
S03_4828831	3	30.8269
S03_4834138	3	31.1404
S03_5526865	3	35.7372
S03_5536909	3	36.3662
S03_5802535	3	36.9951
S03_5598569	3	37.3066
S03_6022590	3	38.5887
S03_6005074	3	38.9003
S03_6112919	3	39.8588
S03_6576407	3	43.3084
S03_6878090	3	44.9372
S03_7012241	3	47.2632
S03_7103368	3	47.5747
S03_7671825	3	48.5272
S03_7795556	3	49.1561
S03_7797324	3	50.1025
S03_7972984	3	51.7104
S03_8163898	3	52.6567
S03_8162664	3	52.6567
S03_8356944	3	52.9663
S03_8365426	3	52.9663
S03_8575099	3	53.2759
S03_8920739	3	53.5855
S03_8850582	3	53.5855
S03_9016213	3	53.8951
S03_9039848	3	54.2047
S03_9074193	3	54.5143
S03_9180474	3	54.5143
S03_9196770	3	54.5143
S03_9273731	3	55.4607
S03_9276373	3	55.4607
S03_9284689	3	55.4607
S03_9263148	3	55.7703
S03_9318200	3	56.0799
S03_9325517	3	57.0263
S03_9352243	3	57.6513
S03_9681458	3	58.2803
S03_9537709	3	58.2803
S03_9850243	3	59.2327
S03_10039382	3	60.8509
S03_10046528	3	61.1625
S03_10101460	3	62.1149
S03_10193510	3	62.4264
S03_10548059	3	62.7379
S03_10601943	3	63.0475
S03_11033527	3	65.343
S03_10900839	3	65.343
S03_11141920	3	65.6526
S03_11214068	3	65.9622
S03_11262449	3	66.2718
S03_11382940	3	67.2182
S03_11621502	3	68.4922
S03_11637474	3	68.4922
S03_12055025	3	69.7743
S03_12114669	3	69.7743
S03_11975944	3	69.7743
S03_12412541	3	71.3926
S03_12269104	3	71.7041
S03_12630582	3	72.9862
S03_12646940	3	73.2958
S03_12693648	3	73.9208
S03_12743487	3	74.5458
S03_13098586	3	76.8413
S03_13079381	3	77.1509
S03_13097627	3	77.4605
S03_13243402	3	79.756
S03_13860165	3	81.0299
S03_13770786	3	81.0299
S03_14073077	3	82.3039
S03_14091825	3	82.6135
S03_14106798	3	82.9231
S03_14156041	3	83.8695
S03_14230325	3	85.4878
S03_14367388	3	85.7993
S03_14399555	3	86.4243
S03_14482372	3	86.7339
S03_14811803	3	91.2666
S03_14830128	3	91.2666
S03_15022214	3	91.8916
S03_15293849	3	92.2012
S03_15155790	3	92.5108
S03_15390847	3	93.4632
S03_15444805	3	93.7748
S03_15490770	3	94.0863
S03_15463046	3	94.3978
S03_15632747	3	95.3502
S03_15525999	3	95.3502
S03_15589648	3	95.6617
S03_15814236	3	96.6141
S03_15861497	3	96.9257
S03_15914325	3	97.5546
S03_16114778	3	99.1729
S03_16116761	3	99.4844
S03_16039430	3	99.4844
S03_15982193	3	100.109
S03_15958191	3	100.734
S03_16215508	3	101.363
S03_16224347	3	101.675
S03_16227253	3	101.675
S03_16173019	3	101.986
S03_16343696	3	102.619
S03_16400386	3	103.252
S03_16555438	3	103.252
S03_16597402	3	103.566
S03_16996623	3	104.865
S03_16760451	3	105.18
S03_17034979	3	105.817
S03_17108390	3	106.454
S03_17349899	3	107.091
S03_19338049	3	108.39
S03_21439755	3	111.093
S03_21539449	3	111.093
S03_22027647	3	111.408
S03_22453364	3	114.858
S03_22667928	3	115.823
S03_22783071	3	116.138
S03_22798078	3	116.775
S03_22851208	3	117.412
S03_22942753	3	117.412
S03_23022148	3	117.728
S03_23126975	3	119.715
S03_23557709	3	120.352
S03_23866893	3	122.693
S03_23909468	3	125.05
S03_23933754	3	125.05
S03_23973990	3	125.696
S03_23974739	3	126.015
S03_23978503	3	126.656
S03_24031541	3	127.297
S03_24009382	3	127.617
S03_24795678	3	138.115
S03_24960533	3	138.761
S03_25099885	3	139.076
S03_25184921	3	139.387
S03_25204788	3	139.699
S03_25898209	3	140.651
S03_25306876	3	141.276
S03_25570563	3	141.586
S03_25927237	3	141.896
S03_25954999	3	141.896
S03_26047620	3	142.205
S03_26124461	3	142.834
S03_26206682	3	143.786
S03_26324432	3	144.098
S03_26357068	3	144.727
S03_26496993	3	144.727
S03_26540911	3	145.36
S03_26545303	3	145.673
S03_26840782	3	150.238
S03_26891194	3	151.196
S03_27152491	3	151.825
S03_27372196	3	154.136
S03_27417271	3	155.088
S03_27419086	3	155.398
S03_27463388	3	156.023
S03_27468950	3	156.023
S03_27489955	3	156.333
S03_27561822	3	156.642
S03_27706391	3	158.25
S03_27710676	3	158.56
S03_27892264	3	159.512
S03_28380963	3	161.823
S03_28421788	3	162.134
S03_28491050	3	163.087
S03_28529539	3	163.396
S03_28608001	3	164.343
S03_28739904	3	164.652
S03_28664608	3	164.962
S03_30067682	3	172.546
S03_30244613	3	172.874
S03_30416229	3	173.833
S03_30542487	3	176.518
S03_30586792	3	176.518
S03_30632957	3	176.831
S03_31091486	3	177.464
S03_31096077	3	177.774
S03_31129780	3	178.083
S03_31219877	3	178.393
S03_31410225	3	179.018
S03_31553236	3	179.643
S03_31907206	3	181.591
S03_31996514	3	183.199
S03_32104544	3	183.511
S03_32060569	3	183.822
S03_32138964	3	184.134
S03_32196269	3	184.763
S03_33001571	3	189.327
S03_33177026	3	190.274
S03_33130038	3	190.583
S03_33189860	3	191.208
S03_33345398	3	191.833
S03_33371764	3	192.143
S03_33390752	3	192.452
S03_33452302	3	192.762
S03_33573364	3	193.073
S03_33472483	3	193.385
S03_33903010	3	194.338
S03_33938326	3	195.956
S03_34001624	3	196.585
S03_34069316	3	196.896
S03_34128738	3	197.21
S03_35041409	3	201.438
S03_35115469	3	201.751
S03_34906348	3	202.709
S03_35290638	3	203.342
S03_35738359	3	203.658
S03_35806056	3	204.291
S03_35382034	3	204.604
S03_35965017	3	205.895
S04_34880648	4	0
S04_35435056	4	6.6766
S04_34450120	4	14.2669
S04_34425449	4	14.5765
S04_34085132	4	16.9025
S04_34159290	4	17.861
S04_34146238	4	17.861
S04_34065698	4	18.8256
S04_33965282	4	20.1244
S04_33873594	4	20.4399
S04_33811482	4	21.0728
S04_33821435	4	21.3843
S04_33794465	4	22.0132
S04_33690561	4	22.3248
S04_33517369	4	23.6069
S04_33507569	4	23.9184
S04_33421900	4	26.26
S04_33445369	4	26.5754
S04_33327427	4	28.2149
S04_33189856	4	28.8519
S04_33046740	4	30.1591
S04_32849897	4	30.4746
S04_32809201	4	31.1116
S04_32748870	4	31.427
S04_31743941	4	33.0773
S04_32077631	4	34.042
S04_31691405	4	34.6749
S04_31549406	4	34.9884
S04_31482084	4	35.3038
S04_31475657	4	35.6193
S04_31427908	4	35.9328
S04_31456567	4	36.2463
S04_31410079	4	36.8792
S04_31377351	4	37.1927
S04_31357124	4	37.5061
S04_31322465	4	37.8196
S04_31136386	4	38.1371
S04_30938795	4	39.108
S04_30622518	4	39.7574
S04_30723792	4	40.0768
S04_30569352	4	40.3943
S04_30497847	4	40.7118
S04_30244760	4	41.3569
S04_29895170	4	42.3406
S04_30331949	4	42.9857
S04_30373062	4	43.6268
S04_29925879	4	44.2678
S04_29870023	4	44.5853
S04_29819446	4	44.9027
S04_29801977	4	45.2202
S04_29782145	4	45.8572
S04_29628528	4	46.1726
S04_29530434	4	46.8055
S04_29505446	4	47.119
S04_29446577	4	47.4325
S04_29405465	4	48.0694
S04_29345302	4	48.3849
S04_29323526	4	48.3849
S04_29302234	4	49.0219
S04_29004453	4	49.3373
S04_28495097	4	52.3891
S04_28465005	4	53.022
S04_28454834	4	53.3335
S04_28442152	4	54.286
S04_28408039	4	54.5956
S04_28434814	4	54.5956
S04_28335536	4	55.2206
S04_27893249	4	55.5302
S04_27749211	4	58.9098
S04_27519405	4	60.5177
S04_27530771	4	60.8273
S04_27419415	4	61.1369
S04_27001910	4	63.4324
S04_26684368	4	64.7063
S04_26650432	4	65.0159
S04_26422660	4	65.6449
S04_26137745	4	67.9555
S04_25836680	4	68.914
S04_25768076	4	70.5428
S04_25533762	4	71.1757
S04_25296432	4	71.8086
S04_25164916	4	72.1221
S04_24967223	4	72.4356
S04_24593462	4	73.3941
S04_24135683	4	75.7048
S04_23797549	4	76.0163
S04_23982623	4	76.0163
S04_23521791	4	76.9687
S04_23611717	4	77.5976
S04_23615615	4	78.55
S04_23470928	4	79.5024
S04_23394221	4	81.4635
S04_23344811	4	81.775
S04_23207334	4	82.4039
S04_23114102	4	83.3563
S04_22970833	4	85.6518
S04_22938907	4	86.5982
S04_22915577	4	87.5446
S04_22843728	4	88.1696
S04_22738263	4	88.4792
S04_22340262	4	88.7888
S04_22375729	4	89.0984
S04_22143787	4	90.0448
S04_22076092	4	91.3188
S04_21951657	4	94.3297
S04_21841208	4	95.9376
S04_21760385	4	96.2472
S04_21734385	4	96.5568
S04_21138262	4	100.726
S04_21074328	4	102.008
S04_21022259	4	103.626
S04_21023258	4	103.938
S04_21011233	4	105.22
S04_21006588	4	105.531
S04_20883440	4	106.16
S04_20715730	4	106.472
S04_20725538	4	106.783
S04_20739307	4	106.783
S04_20647065	4	106.783
S04_20625956	4	107.095
S04_20620638	4	107.095
S04_20492374	4	109.043
S04_20389893	4	109.668
S04_20430813	4	110.615
S04_20462761	4	110.924
S04_20433876	4	110.924
S04_20356970	4	111.234
S04_20085564	4	111.543
S04_20061950	4	112.49
S04_19981256	4	112.799
S04_19790031	4	117.364
S04_19781586	4	117.676
S04_19589022	4	120.343
S04_19541114	4	121.961
S04_19434407	4	123.243
S04_19324858	4	123.553
S04_19158611	4	124.827
S04_19133950	4	125.136
S04_19028416	4	125.446
S04_18763019	4	128.131
S04_18760853	4	128.445
S04_18696949	4	128.758
S04_18586213	4	129.074
S04_18243104	4	134.534
S04_18148295	4	135.175
S04_18071289	4	135.492
S04_18051324	4	135.808
S04_18014169	4	136.185
S04_17818851	4	136.559
S04_17752404	4	137.867
S04_16740388	4	143.367
S04_16761965	4	143.682
S04_16732581	4	144.647
S04_16704037	4	145.946
S04_16549150	4	147.607
S04_16505299	4	147.929
S04_16458219	4	148.244
S04_16410207	4	148.559
S04_16011745	4	148.875
S04_16056740	4	149.512
S04_14609287	4	150.153
S04_15489900	4	150.47
S04_15864611	4	150.47
S04_15909654	4	150.788
S04_13711752	4	153.491
S04_13183388	4	154.781
S04_13029806	4	155.095
S04_12713034	4	155.728
S04_12534847	4	156.041
S04_11565925	4	156.678
S04_8272821	4	157.315
S04_11217903	4	157.315
S04_12421462	4	157.629
S04_11579058	4	157.94
S04_6849617	4	159.222
S04_6193100	4	159.534
S04_5824140	4	160.824
S04_5789508	4	160.824
S04_5785635	4	160.824
S04_5618936	4	161.453
S04_5379074	4	161.765
S04_5429584	4	162.076
S04_5178555	4	163.358
S04_4561606	4	165.684
S04_3544353	4	167.313
S04_2743317	4	167.946
S04_3303140	4	167.946
S04_3440841	4	168.905
S04_3488987	4	169.869
S04_2484571	4	170.187
S04_2459932	4	172.174
S04_2406840	4	173.472
S04_2371502	4	173.79
S04_2374004	4	174.107
S04_1755810	4	174.421
S04_1781214	4	174.734
S04_1718162	4	175.048
S04_1234347	4	176.006
S04_1443971	4	176.32
S04_1152741	4	176.633
S04_1102093	4	176.947
S04_1043960	4	177.258
S04_370652	4	180.31
S04_124528	4	180.624
S05_44262	5	0
S05_147839	5	0.3115
S05_328358	5	2.2726
S05_488729	5	3.225
S05_591451	5	4.5071
S05_686489	5	5.7892
S05_841214	5	7.0713
S05_834678	5	7.0713
S05_861940	5	7.3829
S05_1044534	5	9.0011
S05_1159544	5	10.6194
S05_1507090	5	12.9454
S05_1537048	5	13.2589
S05_2209248	5	20.9073
S05_2285038	5	21.8658
S05_3145352	5	28.6431
S05_3853857	5	34.1031
S05_3753507	5	34.4185
S05_3987453	5	35.0555
S05_3890358	5	35.3709
S05_4077988	5	35.6864
S05_4179770	5	36.3233
S05_4218156	5	36.6388
S05_4285511	5	36.9543
S05_4481672	5	37.2697
S05_4743604	5	38.5685
S05_5085048	5	40.208
S05_5338054	5	40.8409
S05_5364311	5	41.4698
S05_5360210	5	41.4698
S05_5365256	5	41.7814
S05_5642534	5	45.616
S05_5685808	5	45.9314
S05_5736750	5	46.8961
S05_5786078	5	47.5331
S05_5791635	5	47.8485
S05_5878490	5	49.8355
S05_6279118	5	51.8226
S05_6284326	5	52.4595
S05_6265649	5	53.7583
S05_6655461	5	56.8309
S05_6801165	5	57.7956
S05_6808246	5	58.4408
S05_6846211	5	59.418
S05_6948351	5	60.3889
S05_7028054	5	60.7043
S05_7112295	5	61.0178
S05_7069783	5	61.9702
S05_7058703	5	62.2818
S05_7060553	5	62.5933
S05_7208324	5	63.5457
S05_7838433	5	68.5499
S05_7863313	5	68.8633
S05_7960503	5	69.4963
S05_7997989	5	69.8098
S05_8000770	5	70.1232
S05_8177288	5	71.4136
S05_8297036	5	71.7271
S05_8874731	5	72.0406
S05_9044573	5	72.3521
S05_9181085	5	72.6637
S05_14331185	5	73.2926
S05_13778477	5	74.245
S05_14835431	5	75.8738
S05_14957537	5	75.8738
S05_15883042	5	76.1893
S05_15093583	5	76.1893
S05_16344158	5	76.5047
S05_16521212	5	76.8202
S05_16650797	5	77.1356
S05_16760397	5	77.4511
S05_16830214	5	77.7666
S05_16905121	5	78.4035
S05_16627378	5	79.7023
S05_16517488	5	80.667
S05_16512114	5	80.9824
S05_16055788	5	81.6194
S05_14899325	5	81.9348
S05_14823397	5	82.2503
S05_16749981	5	83.5491
S05_16814000	5	83.8645
S05_17035145	5	86.2061
S05_17047998	5	86.843
S05_17171951	5	87.1585
S05_17202476	5	87.474
S05_17289288	5	87.7935
S05_17518283	5	88.1109
S05_18010767	5	89.0756
S05_18205336	5	89.391
S05_18241644	5	89.7045
S05_17982924	5	90.018
S05_18514258	5	91.9919
S05_19411360	5	92.3035
S05_19365013	5	92.617
S05_18549993	5	93.2499
S05_19096165	5	93.5634
S05_19142248	5	93.8768
S05_19661702	5	94.8353
S05_19450221	5	95.1528
S05_19886134	5	95.798
S05_19951506	5	96.1134
S05_20055547	5	96.1134
S05_20167693	5	96.4289
S05_20207320	5	96.7443
S05_20244121	5	97.0598
S05_20213637	5	97.7008
S05_20251937	5	98.0183
S05_20455900	5	98.6553
S05_20476474	5	98.9707
S05_20558151	5	99.6077
S05_20576981	5	99.9231
S05_20702129	5	100.239
S05_20688059	5	100.616
S05_20828990	5	101.385
S05_20971556	5	101.701
S05_21031888	5	102.999
S05_21004082	5	103.636
S05_21267302	5	107.864
S05_21310082	5	108.829
S05_21972218	5	112.637
S05_23451563	5	119.364
S05_23425908	5	119.677
S05_23161374	5	120.302
S05_23431443	5	120.612
S05_23387450	5	120.612
S05_23451217	5	120.921
S05_23649613	5	122.87
S05_23689157	5	123.495
S05_24166370	5	124.769
S05_24187161	5	125.078
S05_24280323	5	126.352
S05_25097135	5	130.885
S05_25126399	5	130.885
S05_25403084	5	133.18
S05_26099235	5	138.22
S05_26721949	5	140.562
S05_26845931	5	140.875
S05_26973175	5	141.191
S05_27051776	5	142.156
S05_27085057	5	143.454
S05_27255291	5	143.768
S05_27344164	5	144.081
S05_27421549	5	144.397
S05_27393136	5	145.034
S05_27473017	5	146.333
S05_27668585	5	147.297
S05_27709257	5	147.93
S05_27889321	5	149.904
S05_27940991	5	151.533
S05_27951340	5	151.846
S05_27990735	5	152.805
S05_27995082	5	153.118
S05_28119278	5	153.751
S05_28451887	5	154.065
S05_28764502	5	155.347
S05_28743315	5	155.658
S05_28904853	5	156.94
S05_29068771	5	157.893
S05_29130838	5	159.511
S05_29361925	5	160.464
S05_29484329	5	161.746
S05_29566697	5	162.057
S05_29520522	5	162.686
S05_29512997	5	162.998
S05_29727986	5	164.28
S06_30381569	6	0
S06_30489020	6	1.1584
S06_29972176	6	1.7953
S06_30850614	6	2.76
S06_30857461	6	3.0734
S06_30961351	6	4.0381
S06_31198202	6	4.3536
S06_29157867	6	9.8536
S06_29136506	6	10.8245
S06_28964344	6	12.8248
S06_28821691	6	13.1383
S06_28758229	6	13.4498
S06_28554495	6	14.7402
S06_28396978	6	15.0556
S06_28240109	6	15.6926
S06_28109804	6	17.6796
S06_28078882	6	17.9971
S06_27787332	6	27.4905
S06_27182892	6	29.5316
S06_27156469	6	29.8471
S06_27091392	6	30.484
S06_26952665	6	31.4487
S06_26737242	6	34.5213
S06_26612873	6	36.1292
S06_25966577	6	41.8909
S06_25636733	6	43.1649
S06_25541896	6	43.7899
S06_25689608	6	44.7363
S06_25595154	6	46.0103
S06_25306076	6	46.3199
S06_25095850	6	47.9277
S06_25113673	6	47.9277
S06_25014392	6	49.546
S06_24750108	6	50.8281
S06_24400547	6	51.7805
S06_24385167	6	52.092
S06_24292902	6	54.0531
S06_24206842	6	55.3352
S06_24249215	6	55.6467
S06_24248602	6	55.9582
S06_24030742	6	56.5872
S06_24004543	6	57.2161
S06_23960981	6	57.5276
S06_23828454	6	58.818
S06_23869848	6	59.7765
S06_23685695	6	60.735
S06_23698888	6	61.368
S06_23675119	6	61.6814
S06_23651689	6	62.3144
S06_23445009	6	62.9473
S06_23650366	6	63.5802
S06_23456541	6	64.5387
S06_23147889	6	64.8522
S06_23126087	6	65.1657
S06_23323165	6	65.1657
S06_23237780	6	65.4791
S06_23034324	6	66.1121
S06_22403997	6	72.3934
S06_22393110	6	72.7069
S06_22351674	6	73.0203
S06_22287886	6	73.0203
S06_22279258	6	73.6533
S06_22194074	6	76.3385
S06_21998815	6	77.297
S06_21978633	6	77.6105
S06_21952967	6	78.2474
S06_21900571	6	78.5629
S06_21614567	6	78.8764
S06_21703315	6	79.1898
S06_21647004	6	79.8228
S06_21651531	6	79.8228
S06_21679682	6	79.8228
S06_21811053	6	80.4557
S06_21546946	6	80.7692
S06_21380352	6	81.7277
S06_21207553	6	83.3565
S06_21245728	6	83.3565
S06_21121514	6	83.6699
S06_20951609	6	85.6702
S06_20865013	6	85.9857
S06_20424662	6	86.6186
S06_20366418	6	86.9321
S06_20328727	6	87.8906
S06_20218994	6	88.5235
S06_19822327	6	90.1523
S06_19817112	6	90.1523
S06_19453642	6	91.1232
S06_19598290	6	91.1232
S06_17980479	6	93.1102
S06_17833121	6	93.7472
S06_17774134	6	96.1205
S06_17698517	6	97.0977
S06_17241128	6	97.4132
S06_16951171	6	98.712
S06_16901861	6	99.3489
S06_13760773	6	100.314
S06_13668556	6	100.629
S06_13455702	6	100.945
S06_13168751	6	101.582
S06_13125449	6	101.895
S06_13056217	6	102.532
S06_12577462	6	103.831
S06_11912806	6	105.47
S06_10815014	6	107.812
S06_10926464	6	107.812
S06_9837126	6	110.169
S06_9702153	6	110.169
S06_9676469	6	110.483
S06_9035697	6	111.441
S06_9092817	6	111.754
S06_8846541	6	112.068
S06_8737523	6	112.382
S06_8694779	6	112.697
S06_8357131	6	113.662
S06_8366716	6	113.975
S06_8372725	6	114.289
S06_8395092	6	114.602
S06_8188484	6	115.561
S06_8246593	6	115.874
S06_8331447	6	115.874
S06_8179009	6	116.188
S06_8047686	6	118.513
S06_7844011	6	119.472
S06_7822950	6	119.785
S06_7793840	6	121.76
S06_7752980	6	122.718
S06_7602782	6	123.676
S06_7705068	6	124.309
S06_7675626	6	125.268
S06_7433051	6	128.694
S06_7345946	6	130.668
S06_7249825	6	130.979
S06_7181004	6	131.932
S06_6820916	6	133.906
S06_6752887	6	134.219
S06_6677228	6	135.178
S06_6442110	6	139.774
S06_6354144	6	141.749
S06_6293798	6	142.062
S06_6244806	6	142.374
S06_6284529	6	142.685
S06_6247205	6	143.637
S06_5964534	6	145.586
S06_6080721	6	146.538
S06_5997170	6	146.538
S06_6212645	6	147.167
S06_6187042	6	147.479
S06_6150408	6	147.79
S06_5885969	6	148.743
S06_5603048	6	149.054
S06_5679642	6	149.368
S06_5565454	6	150
S06_5469505	6	151.619
S06_5361489	6	153.248
S06_5130948	6	155.234
S06_5122977	6	155.548
S06_4801790	6	156.838
S06_4680281	6	157.152
S06_4671075	6	157.465
S06_4439758	6	158.098
S06_4416739	6	158.412
S06_4244700	6	159.045
S06_4160520	6	159.358
S06_4212402	6	159.991
S06_4089955	6	160.95
S06_3749922	6	161.908
S06_3951547	6	162.541
S06_2810540	6	167.581
S06_2397432	6	168.546
S06_2502035	6	169.504
S06_2235191	6	172.93
S06_2171560	6	173.563
S06_1986575	6	174.196
S06_1826635	6	175.155
S06_1931236	6	175.466
S06_1632003	6	178.869
S06_1539734	6	179.494
S06_1524776	6	179.804
S06_1452790	6	181.077
S06_564321	6	188.26
S06_555780	6	189.218
S06_399302	6	189.851
S06_520361	6	190.165
S07_127781	7	0
S07_129516	7	0.3115
S07_286905	7	0.6231
S07_985337	7	9.2381
S07_940330	7	9.871
S07_915414	7	10.5039
S07_888529	7	11.4624
S07_1182591	7	13.4363
S07_1515316	7	15.3974
S07_1505756	7	16.0263
S07_1523864	7	16.3378
S07_1627683	7	17.6282
S07_1855589	7	20.3134
S07_1995992	7	20.9464
S07_2024811	7	22.9203
S07_2186597	7	23.8788
S07_2550636	7	25.8527
S07_2680353	7	27.8138
S07_2686269	7	28.1253
S07_2738331	7	30.0863
S07_2732891	7	30.3979
S07_2840209	7	32.3718
S07_2872449	7	33.3303
S07_2921231	7	34.2827
S07_3106467	7	34.9116
S07_3705757	7	37.9429
S07_3563257	7	38.5718
S07_3769917	7	41.9745
S07_3791683	7	42.286
S07_3964614	7	42.5975
S07_4058722	7	43.8879
S07_4215069	7	44.2014
S07_4248849	7	44.5169
S07_4301676	7	45.1498
S07_4302473	7	45.4633
S07_4570563	7	47.4503
S07_4567857	7	47.7657
S07_4587145	7	48.4027
S07_4624136	7	49.0396
S07_4644871	7	49.0396
S07_4711621	7	49.3551
S07_4727607	7	49.988
S07_4626129	7	50.3035
S07_4809868	7	51.2681
S07_4973098	7	52.5503
S07_5038173	7	52.8599
S07_5079238	7	53.1695
S07_5162315	7	53.4791
S07_5121778	7	54.1041
S07_5248026	7	54.7291
S07_5652454	7	55.3541
S07_5825993	7	55.9791
S07_5752152	7	55.9791
S07_5914518	7	56.2887
S07_5984677	7	56.5983
S07_5991515	7	56.5983
S07_6177482	7	57.5447
S07_6353794	7	57.5447
S07_6423219	7	57.5447
S07_6399865	7	58.0013
S07_6592746	7	58.9273
S07_6704695	7	60.2012
S07_6903499	7	60.5108
S07_7533243	7	63.542
S07_7631108	7	63.8536
S07_7549486	7	63.8536
S07_7478359	7	64.1651
S07_7351429	7	65.1175
S07_7365097	7	65.1175
S07_7708663	7	66.4079
S07_7764811	7	67.0408
S07_8479696	7	67.3563
S07_7779740	7	67.6717
S07_7747354	7	67.6717
S07_8775268	7	67.9872
S07_8568541	7	67.9872
S07_8545903	7	68.3027
S07_8863696	7	68.6181
S07_8834593	7	68.9336
S07_9249544	7	69.5705
S07_9047455	7	69.886
S07_13777044	7	70.5229
S07_13836861	7	70.8404
S07_10313786	7	71.4814
S07_12443337	7	71.4814
S07_14535431	7	72.1184
S07_14611252	7	72.4339
S07_14623673	7	72.7493
S07_15275394	7	73.7329
S07_15258993	7	74.0545
S07_15238128	7	74.374
S07_14729387	7	75.0191
S07_14828926	7	75.3346
S07_14826701	7	75.9716
S07_14784548	7	76.287
S07_14879672	7	76.6025
S07_15302790	7	77.2477
S07_15304729	7	77.5631
S07_15713836	7	79.5501
S07_15863395	7	79.8636
S07_15963463	7	80.8283
S07_16111110	7	81.4652
S07_16252900	7	82.7474
S07_16360157	7	85.058
S07_16369039	7	85.3695
S07_16449150	7	85.681
S07_16507244	7	85.9926
S07_16474207	7	85.9926
S07_16899405	7	86.945
S07_16779495	7	87.2585
S07_16926225	7	88.217
S07_17003262	7	88.8499
S07_17271194	7	90.8369
S07_17339078	7	91.1484
S07_17368399	7	91.1484
S07_17509666	7	93.4591
S07_17489182	7	94.4176
S07_17681496	7	96.3915
S07_17719738	7	97.35
S07_17761059	7	97.35
S07_18271351	7	97.9789
S07_18237155	7	98.2905
S07_18319201	7	98.9194
S07_18331860	7	98.9194
S07_18335915	7	99.2329
S07_18411683	7	99.5464
S07_18545521	7	100.493
S07_18817715	7	102.441
S07_18831012	7	102.751
S07_18875828	7	103.06
S07_18901273	7	103.37
S07_18886017	7	103.681
S07_18955237	7	103.993
S07_18985569	7	104.304
S07_19039608	7	104.304
S07_19091854	7	104.616
S07_19154654	7	104.927
S07_19192169	7	105.239
S07_19305680	7	105.868
S07_19128589	7	106.18
S07_19371143	7	107.462
S07_19473489	7	108.744
S07_19506875	7	110.362
S07_19537164	7	110.674
S07_19601808	7	110.983
S07_19651944	7	111.608
S07_19622874	7	111.918
S07_20190643	7	112.87
S07_20257050	7	113.823
S07_20449238	7	117.631
S07_20527141	7	118.921
S07_20639115	7	120.203
S07_20652611	7	120.513
S07_20926551	7	121.787
S07_21213888	7	122.096
S07_21230844	7	122.096
S07_21232206	7	122.406
S07_21280708	7	122.716
S07_21283720	7	123.025
S07_21358504	7	123.65
S07_21354612	7	123.96
S07_21438143	7	125.234
S07_21411465	7	125.543
S07_21466862	7	125.853
S07_21723056	7	126.478
S07_21617248	7	127.424
S07_21958882	7	128.698
S07_22033252	7	129.008
S07_22050235	7	129.008
S07_22107375	7	129.633
S07_22232866	7	129.944
S07_22413021	7	130.573
S07_22412934	7	130.885
S07_22449767	7	131.514
S07_22538190	7	132.796
S07_22562743	7	133.107
S07_22821205	7	133.421
S07_22934693	7	133.734
S07_22962148	7	134.048
S07_22981534	7	134.048
S07_23145354	7	134.363
S07_23613557	7	136.705
S07_24269095	7	142.594
S07_24013530	7	142.594
S07_24196089	7	142.907
S07_24282155	7	143.54
S07_24740088	7	148.544
S07_24843182	7	149.843
S07_25314444	7	150.808
S07_25110824	7	150.808
S07_25433050	7	151.445
S07_25944153	7	153.432
S07_26166414	7	153.747
S07_26256025	7	154.384
S07_26451988	7	155.021
S07_26323569	7	155.021
S07_26638860	7	157.022
S07_26713728	7	157.022
S07_26745874	7	157.339
S07_26754332	7	157.656
S07_26799583	7	158.293
S07_27126260	7	158.609
S07_27554776	7	158.609
S07_27672405	7	158.924
S07_27831752	7	159.24
S07_28292991	7	163.869
S07_28914563	7	168.874
S07_29065923	7	171.2
S07_29423684	7	172.839
S07_29476407	7	173.153
S07_29617569	7	173.786
S07_29623803	7	174.099
S08_16866	8	0
S08_138417	8	2.3416
S08_231614	8	2.657
S08_222811	8	2.9725
S08_290360	8	3.9371
S08_313179	8	4.9018
S08_322456	8	5.2193
S08_340240	8	5.5367
S08_552815	8	6.844
S08_598215	8	7.1635
S08_700999	8	7.483
S08_736683	8	8.7902
S08_845059	8	11.1636
S08_876791	8	12.1345
S08_907325	8	13.1054
S08_1282290	8	14.0763
S08_1898631	8	14.7132
S08_2133874	8	16.7002
S08_2079257	8	17.0137
S08_2202338	8	18.3041
S08_2290273	8	22.5024
S08_2433076	8	23.8096
S08_2631711	8	24.4507
S08_2781649	8	25.0876
S08_2806643	8	25.7246
S08_2885921	8	26.3615
S08_3012276	8	27.3262
S08_3021106	8	27.6417
S08_3114815	8	27.9551
S08_3251081	8	28.2706
S08_3243195	8	28.5821
S08_3343167	8	30.2216
S08_3412934	8	30.8586
S08_3528585	8	31.8232
S08_3767429	8	34.1806
S08_3633303	8	34.498
S08_3847667	8	35.4565
S08_3949688	8	36.0894
S08_3985418	8	36.7224
S08_4058176	8	37.0378
S08_4141077	8	39.3638
S08_4308459	8	40.9926
S08_4370030	8	41.3061
S08_4473900	8	41.6196
S08_4473110	8	41.9331
S08_4509326	8	42.566
S08_4538786	8	42.8814
S08_4611572	8	43.8461
S08_4755855	8	45.1365
S08_4803069	8	45.452
S08_4916595	8	45.7674
S08_5239102	8	47.7544
S08_5435614	8	48.0699
S08_5459820	8	48.7028
S08_5518671	8	49.3357
S08_5545526	8	49.9686
S08_5559162	8	50.6097
S08_5570998	8	50.9271
S08_5603410	8	51.2446
S08_5694237	8	51.5581
S08_5767274	8	52.5227
S08_5786550	8	53.1597
S08_6157593	8	55.16
S08_6068261	8	55.4774
S08_7941069	8	58.9271
S08_8305932	8	60.901
S08_8332647	8	61.2145
S08_8636228	8	61.8474
S08_8630763	8	63.1295
S08_8767832	8	65.4555
S08_8940286	8	65.769
S08_8942693	8	66.0805
S08_8811944	8	66.3921
S08_9820270	8	69.8181
S08_9820603	8	69.8181
S08_9986137	8	70.1315
S08_9960335	8	70.1315
S08_10135283	8	70.445
S08_10009172	8	70.445
S08_10589458	8	71.082
S08_10914797	8	71.7189
S08_11034025	8	71.7189
S08_10817583	8	72.3559
S08_14994360	8	72.6714
S08_14583891	8	72.6714
S08_11700974	8	73.3003
S08_15673343	8	73.9292
S08_15798726	8	75.8903
S08_16203426	8	76.2018
S08_16512408	8	77.4922
S08_16482819	8	77.4922
S08_16878405	8	79.1317
S08_16880843	8	79.4471
S08_17196856	8	80.0882
S08_18335543	8	80.7292
S08_17428823	8	81.0467
S08_17205071	8	81.6877
S08_17678682	8	82.6649
S08_18497159	8	84.3262
S08_18455688	8	85.2971
S08_18477800	8	85.6146
S08_18402201	8	85.932
S08_18587541	8	86.2495
S08_19038001	8	89.3432
S08_19353801	8	90.3079
S08_19366224	8	90.6214
S08_19429341	8	90.9349
S08_19432537	8	90.9349
S08_19567792	8	92.2253
S08_19697934	8	92.2253
S08_19626455	8	92.5388
S08_19619926	8	92.5388
S08_19880531	8	93.4973
S08_20035224	8	93.4973
S08_20054785	8	93.8107
S08_20090126	8	93.8107
S08_20184968	8	93.8107
S08_20602895	8	94.7692
S08_20812927	8	98.2189
S08_21052420	8	99.5177
S08_21232002	8	103.746
S08_21888365	8	107.973
S08_22127619	8	108.287
S08_22196170	8	108.92
S08_22266214	8	109.233
S08_22701502	8	111.22
S08_23123255	8	113.562
S08_23136417	8	113.875
S08_23248298	8	114.834
S08_23407541	8	116.821
S08_23432330	8	117.458
S08_23452476	8	118.422
S08_23489782	8	119.387
S08_23648345	8	121.374
S08_24000142	8	124.447
S08_24128013	8	124.447
S08_24277202	8	125.084
S08_24525659	8	126.374
S08_24690671	8	127.011
S08_24748631	8	127.329
S08_24788877	8	127.974
S08_24852628	8	128.619
S08_24890497	8	128.619
S08_25236290	8	130.633
S08_25307472	8	131.591
S08_25364528	8	132.556
S08_25456226	8	133.193
S08_25475951	8	133.508
S08_25595968	8	133.822
S08_26138153	8	137.248
S08_26187907	8	137.248
S08_26282767	8	137.559
S08_26314243	8	137.559
S08_26760639	8	138.841
S08_26750916	8	138.841
S08_26766718	8	139.153
S08_26793749	8	139.464
S08_26883163	8	140.093
S08_26883121	8	140.093
S08_26909531	8	140.405
S08_27071875	8	142.647
S08_27119325	8	144.87
S08_26904338	8	145.181
S08_26974242	8	145.181
S08_27349869	8	146.14
S08_27446169	8	146.451
S08_27490738	8	147.733
S08_27521533	8	149.016
S08_27552333	8	149.645
S08_27519284	8	149.956
S08_27604168	8	151.238
S08_27794503	8	151.867
S08_27820599	8	151.867
S08_27969192	8	152.82
S08_27904951	8	153.448
S08_27970728	8	153.76
S08_28068944	8	154.07
S08_28069885	8	154.379
S08_28072953	8	154.689
S08_28074516	8	154.998
S08_28143242	8	155.945
S08_28247187	8	156.254
S08_28261933	8	156.564
S09_311002	9	0
S09_248793	9	0.33
S09_756613	9	0.959
S09_422185	9	1.2705
S09_916467	9	1.5801
S09_1004710	9	2.5265
S09_3059270	9	3.1515
S09_4197215	9	4.0979
S09_4350506	9	4.4075
S09_4469351	9	5.0325
S09_4387935	9	5.3421
S09_5036431	9	6.2945
S09_5140406	9	6.608
S09_5265619	9	7.2409
S09_5337582	9	7.5525
S09_5473217	9	8.1814
S09_5948910	9	8.8103
S09_5970596	9	9.1219
S09_5851362	9	9.4334
S09_5877731	9	9.7449
S09_5818539	9	9.7449
S09_6064360	9	10.0564
S09_6510015	9	11.0088
S09_6586650	9	11.3204
S09_6671148	9	11.9493
S09_6946464	9	12.5822
S09_6801787	9	13.2151
S09_6747931	9	13.5267
S09_7082842	9	14.4791
S09_7102573	9	14.7906
S09_7179681	9	16.4089
S09_7169920	9	17.0378
S09_7219285	9	17.9902
S09_7413976	9	19.2723
S09_7907300	9	20.8906
S09_7747503	9	21.5235
S09_7782243	9	22.482
S09_8153133	9	23.7724
S09_9276055	9	26.8451
S09_9435685	9	27.8035
S09_9451376	9	28.1151
S09_9568415	9	28.744
S09_9656172	9	29.0555
S09_9937552	9	33.2246
S09_10160463	9	33.8536
S09_10222949	9	34.4786
S09_10275525	9	34.7882
S09_10286145	9	35.0978
S09_10982476	9	35.4093
S09_11073147	9	36.0382
S09_11613600	9	40.2661
S09_11705123	9	41.5734
S09_11749464	9	41.8908
S09_11925171	9	42.5319
S09_12014081	9	42.8493
S09_12087581	9	44.1566
S09_12514425	9	49.1968
S09_12328169	9	49.5083
S09_12568549	9	49.8199
S09_12944872	9	55.2403
S09_12962115	9	55.8733
S09_12988110	9	57.1636
S09_13204753	9	58.7925
S09_13746394	9	60.0912
S09_13680094	9	60.4067
S09_13760690	9	61.0436
S09_13859080	9	62.0083
S09_13929371	9	63.3071
S09_14575881	9	68.0037
S09_14402686	9	69.3195
S09_14561142	9	70.278
S09_14659472	9	71.2617
S09_14852706	9	72.9229
S09_15263575	9	75.2803
S09_15885797	9	77.9836
S09_15974762	9	79.9319
S09_16033169	9	80.557
S09_16077149	9	80.8666
S09_16081853	9	80.8666
S09_16030541	9	81.1762
S09_16115195	9	81.8012
S09_16151165	9	82.1108
S09_16152482	9	82.1108
S09_16203126	9	82.4204
S09_16368051	9	83.0454
S09_16544225	9	83.355
S09_16690168	9	84.6289
S09_16557997	9	84.9385
S09_16576384	9	85.2481
S09_16618734	9	85.2481
S09_16721029	9	85.5577
S09_16760170	9	85.5577
S09_16861029	9	86.1867
S09_16999905	9	86.4982
S09_17376384	9	87.4506
S09_17434620	9	88.0835
S09_17504529	9	88.397
S09_17636623	9	89.0299
S09_17797728	9	91.3406
S09_18010628	9	94.3924
S09_18685336	9	96.703
S09_18702488	9	97.0145
S09_19979846	9	105.141
S09_19988564	9	105.141
S09_20363129	9	106.439
S09_20894235	9	109.889
S09_21345902	9	111.528
S09_22461985	9	117.506
S09_22443028	9	118.813
S09_21847328	9	121.886
S09_21756969	9	122.197
S09_21727408	9	122.509
S10_116301	10	0
S10_121712	10	0.9585
S10_288275	10	1.272
S10_5993	10	2.2305
S10_134397	10	2.8634
S10_4655	10	3.1769
S10_658862	10	4.8057
S10_439045	10	5.4386
S10_659015	10	5.7521
S10_808114	10	6.7106
S10_915859	10	7.6691
S10_880358	10	7.9845
S10_1508358	10	8.6215
S10_1703964	10	12.0711
S10_1912036	10	12.0711
S10_1998244	10	12.7041
S10_1999191	10	13.0175
S10_2060687	10	13.333
S10_2095373	10	13.6484
S10_2084495	10	13.6484
S10_2085564	10	13.9619
S10_2104694	10	13.9619
S10_2083477	10	14.2754
S10_2126084	10	14.9083
S10_2145262	10	14.9083
S10_2113022	10	15.2218
S10_2146833	10	15.2218
S10_2188985	10	15.5373
S10_2195323	10	16.1742
S10_2244831	10	17.1389
S10_2415342	10	17.7718
S10_2589253	10	18.0853
S10_2410215	10	18.7182
S10_2587621	10	19.0317
S10_2796986	10	20.3221
S10_2780818	10	20.6336
S10_2962234	10	26.0541
S10_3059833	10	27.6829
S10_3059901	10	29.2907
S10_3059894	10	31.239
S10_2994308	10	31.5486
S10_3743494	10	32.8308
S10_3979003	10	34.1129
S10_4032261	10	34.4264
S10_5824678	10	35.3849
S10_4951565	10	35.6983
S10_8698678	10	36.0118
S10_10231059	10	36.6447
S10_10585781	10	37.5971
S10_11097181	10	38.2261
S10_11246268	10	38.5376
S10_11469220	10	40.1559
S10_11596546	10	40.4674
S10_13149609	10	45.8879
S10_13902829	10	47.8618
S10_14279538	10	49.8358
S10_14218007	10	51.1261
S10_14282850	10	52.755
S10_14443106	10	53.0684
S10_14585826	10	53.7014
S10_14465600	10	54.0148
S10_14621494	10	54.6478
S10_14710675	10	55.9381
S10_14835050	10	56.5671
S10_15813595	10	57.8575
S10_15352204	10	58.169
S10_15357630	10	58.169
S10_15576508	10	58.169
S10_15748245	10	58.169
S10_15661165	10	58.4786
S10_15880027	10	59.7526
S10_16096564	10	60.0622
S10_16202743	10	60.6911
S10_16311755	10	61.0026
S10_16305905	10	61.0026
S10_16404270	10	61.3141
S10_16683859	10	62.5963
S10_16682908	10	62.5963
S10_16624475	10	62.9059
S10_16623967	10	62.9059
S10_16909692	10	63.8523
S10_16818912	10	63.8523
S10_16800532	10	64.1638
S10_16796006	10	64.1638
S10_17119915	10	64.7888
S10_17211314	10	65.4138
S10_17518123	10	68.0811
S10_17605232	10	69.6994
S10_17914868	10	72.3667
S10_18157852	10	75.034
S10_18080962	10	75.3455
S10_18189012	10	76.2979
S10_18213517	10	76.6094
S10_18408583	10	78.9201
S10_18543110	10	79.2316
S10_18747528	10	80.5137
S10_18852356	10	81.1426
S10_19001421	10	81.1426
S10_18890380	10	81.1426
S10_19070796	10	81.4561
S10_19079306	10	81.7696
S10_19385177	10	85.9975
S10_19467324	10	86.6304
S10_19711291	10	87.5889
S10_19860885	10	88.2218
S10_19824095	10	88.5353
S10_19832675	10	89.2706
S10_19854415	10	90.0059
S10_19897772	10	90.3194
S10_20038894	10	92.3064
S10_20115475	10	92.6219
S10_20070046	10	93.2588
S10_20153245	10	93.5743
S10_20356599	10	95.9316
S10_20386872	10	96.2511
S10_20556687	10	96.8963
S10_20556852	10	96.8963
S10_20756667	10	97.8609
S10_20899346	10	99.8349
S10_21142219	10	102.161
S10_21162309	10	102.161
S10_21571200	10	104.502
S10_21719487	10	105.139
S10_21824431	10	107.113
S10_21846510	10	107.429
S10_21946199	10	108.736
[truncated: 277 more rows]

## Sheet: Supplementary Table S4
Supplementary Table S4| Number of candidate genes
Locus	Distinguished genes	Total genes
Locus2	24	361
Locus3	38	85
Note:distinguished genes means that the different haplotype of gene have obvious phenotype difference

## Sheet: Supplementary Table S5
Supplementary Table S5| RILs QTL mapping result by ICIM-ADD model
Trait Name	Chr	Position1(cM)	L-Position(bp)	R-Position(bp)	Chr	Position2(cM)	L-Position(bp)	R-Position(bp)	LOD	PVE(%)	Add1	Add2	AddbyAdd
2022dth	2	165	26805011	27089280	3	15	2173253	2609343	4.5701	5.355	1.2035	-1.3964	1.5909
2022dth	6	111	9676469	9035697	6	183	1452790	564321	5.4437	38.393	6.6378	-2.3355	-2.2954
2022dth	6	105	12577462	11912806	8	0	16866	138417	4.9658	4.3803	0.0987	-0.8606	-1.9384

## Sheet: Supplementary Table S6
Supplementary Table S6| Primers used in breeding practice
Primers	Forward primer	Reverse primer
P1	CTCTTCCCACCCCTACCAC	GACGGGAGAGCGATGAAG
P2	TTGGTCTGTGAGGACAGTCG	ATCATCGGCATCCAGAAAAG
P3	TGGTCCAGTGGAAGCTCATT	TGGATGTAGAGGCCTGAATGT
P4	AGGGCATTGACCACAATGTA	GCTCAAAATTAGCCCACCTG
P5	AGGATTGCAGATGCAGAGGT	GATATGGCATGCTGCAAAGA
P6	GCTTAACTTGGATCGTCCGTA	ACCACCGCTCCATTACTCCT
P7	AAATGAAGTCGTGCACAGCA	GGGCACAGGTTAAACATTGG
P8	TGTTTAGAGTCTCCATTAAAACCTG	CAAAAAGATTGGTGCCAAGAA
P9	GACGCCATGACTGATTTGAA	CCCAAATACCACCATTACCC
P10	GCATGACGGTCTTTTTAGGG	AAGGACGGTAAGGGGCTAAA
P11	AATCATCCACGCCTTAAACG	CTTTGGGCTGGTCAAGTCAT
P12	GCCTATCGTGGATGTCCGTA	CCTCTGGGGGTATTCACAAC
P13	GTCAAGAAAACCGTCCTGGT	CCGGCGAATGAAGATATGTA
P14	TCTCATACGAATTCATTGTAATTTGAC	CTAGCAGGCGGATCAAAATC
P15	TTCCTCCCAAAACGTGTCTC	ATCTGGAAGGACCCTTGGAT
